# Supplementary material for: Heterotrimeric G Protein–RasGAP Coupling Drives Adaptation During Chemotaxis
Source: Cells. 2026 Apr 30;15(9):819. doi: 10.3390/cells15090819 (PMC13163001; doi:10.3390/cells15090819)
Supplement: Supplementary file 1 [file cells-15-00819-s001.zip]

Archive with 8 entries (7 files):
- cells-4195709-supplementaryupdate/
- cells-4195709-supplementaryupdate/Supplementary information_Final.pdf
- cells-4195709-supplementaryupdate/Vedio S1.avi
- cells-4195709-supplementaryupdate/Video S2.avi
- cells-4195709-supplementaryupdate/Video S3.avi
- cells-4195709-supplementaryupdate/Video S4.avi
- cells-4195709-supplementaryupdate/Video S5.avi
- cells-4195709-supplementaryupdate/Video S6.avi
